# Supplementary material for: Post-COVID-19 Impairment of the Senses of Smell, Taste, Hearing, and Balance
Source: Viruses. 2022 Apr 20;14(5):849. doi: 10.3390/v14050849 (PMC9145380; doi:10.3390/v14050849)
Supplement: Supplementary file 1 [file viruses-14-00849-s001.zip]

Archive with 1 entries (1 files):
- viruses-1642871-supplementary.pdf
